# Supplementary material for: Supplemented Feed for Broiler Chickens: The Influence of Red Grape Pomace and Grape Seed Flours on Meat Characteristics
Source: Animals (Basel). 2026 Jan 16;16(2):280. doi: 10.3390/ani16020280 (PMC12838070; doi:10.3390/ani16020280)
Supplement: Supplementary file 1 [file animals-16-00280-s001.zip]

Archive with 1 entries (1 files):
- animals-4034139-supplementary.PDF
